# Supplementary material for: Chronic lifestyle diseases display seasonal sensitive comorbid trend in human population evidence from Google Trends
Source: PLoS One. 2018 Dec 12;13(12):e0207359. doi: 10.1371/journal.pone.0207359 (PMC6291106; doi:10.1371/journal.pone.0207359)
Supplement: S1 Table — (XLSX) [file pone.0207359.s001.xlsx]

## Sheet: S1_Table
Months (Yearwise)	Apnea	Asthma	Edema	Fatigue	Fibrosis	Hypertension	Obesity	Acidosis	Hyperglycemia	Hyperhomocysteinemia	Esophagitis	Hypercholesterolemia
2004-01	26	72	24	46	42	56	71	8	2	0	3	2					World-wide monthly RSV data shape based distance correlation matrix (Jan 2004 to Dec 2016).
2004-02	25	77	32	51	47	58	83	9	4	0	3	2
2004-03	26	87	28	58	50	57	100	8	4	0	4	2						apnea	edema	fatigue	asthma	fibrosis	hypertension	obesity
2004-04	25	84	27	56	50	57	92	8	4	0	2	2					apnea	3.33e-16	0.414	0.414	0.397	0.453	0.438	0.547
2004-05	24	78	29	52	43	51	83	8	4	0	3	1					edema	0.414	-6.66e-16	0.224	0.465	0.551	0.535	0.599
2004-06	25	64	29	54	37	48	69	7	3	0	3	1					fatigue	0.414	0.224	1.44e-15	0.528	0.613	0.644	0.683
2004-07	26	58	27	53	32	46	58	7	3	0	3	1					asthma	0.397	0.465	0.528	8.88e-16	0.0521	0.0375	0.0796
2004-08	25	63	27	53	30	49	57	9	4	0	3	1					fibrosis	0.453	0.551	0.613	0.0521	-4.44e-16	0.0542	0.0594
2004-09	24	69	27	48	38	53	69	9	4	0	3	1					hypertension	0.438	0.535	0.644	0.0375	0.0542	-4.44e-16	0.0511
2004-10	24	74	26	48	42	53	87	8	4	0	4	2					obesity	0.547	0.599	0.683	0.0796	0.0594	0.0511	-2.22e-16
2004-11	24	74	26	45	44	52	94	9	3	0	3	3
2004-12	32	65	23	41	37	46	66	8	3	0	2	2
2005-01	31	67	24	44	39	50	64	7	3	0	3	2
2005-02	28	73	26	48	45	55	82	8	4	0	3	2
2005-03	30	73	26	49	43	52	86	8	4	0	3	2
2005-04	28	74	28	50	46	52	92	8	3	0	3	2
2005-05	25	76	27	52	41	48	77	8	4	0	3	2
2005-06	25	62	29	47	30	45	55	7	3	0	3	1
2005-07	26	54	27	47	27	42	46	8	3	0	3	1
2005-08	26	57	28	48	30	43	48	7	4	0	3	2
2005-09	25	64	26	47	34	45	58	8	4	0	3	1
2005-10	24	68	26	47	37	46	74	9	4	0	2	1
2005-11	26	69	24	42	38	48	78	9	4	0	3	2
2005-12	22	56	22	36	31	42	52	7	3	0	3	1
2006-01	26	63	25	41	34	45	56	7	3	0	3	1
2006-02	25	66	26	44	39	46	66	8	3	0	3	2
2006-03	27	66	26	47	40	48	72	8	4	0	3	2
2006-04	25	63	27	47	35	46	74	8	3	0	3	1
2006-05	24	65	28	47	34	44	69	8	3	0	2	1
2006-06	23	55	28	44	28	39	49	7	3	0	3	1
2006-07	23	48	25	43	25	37	41	7	3	0	3	1
2006-08	24	49	25	44	25	38	43	7	3	0	3	1
2006-09	24	52	25	41	30	39	54	8	3	0	3	1
2006-10	23	57	23	41	33	42	67	8	3	0	3	1
2006-11	22	57	23	41	36	40	67	7	4	0	2	1
2006-12	20	47	20	35	27	35	46	6	3	0	3	1
2007-01	23	53	21	38	29	39	48	7	3	0	3	1
2007-02	23	53	23	40	31	41	56	7	3	0	2	1
2007-03	23	55	23	41	32	42	63	7	3	0	2	1
2007-04	22	58	23	40	30	40	64	8	3	0	3	1
2007-05	22	55	25	42	31	40	59	8	3	0	2	1
2007-06	21	47	24	40	27	34	45	7	3	0	3	1
2007-07	21	43	24	39	24	34	39	7	3	0	2	1
2007-08	21	46	24	39	23	34	41	6	3	0	3	1
2007-09	21	48	24	39	27	36	51	8	3	0	3	1
2007-10	22	53	24	40	32	39	61	8	3	0	3	1
2007-11	20	51	23	37	31	38	64	8	3	0	3	1
2007-12	19	42	20	31	25	32	42	6	3	0	3	1
2008-01	21	47	21	36	27	36	44	6	3	0	3	1
2008-02	22	50	24	39	29	39	52	7	3	0	2	1
2008-03	22	50	24	39	28	38	53	8	3	0	3	1
2008-04	23	53	26	41	32	39	57	8	3	0	3	1
2008-05	20	50	25	39	27	35	46	7	3	0	2	1
2008-06	21	43	24	39	23	31	37	7	3	0	2	1
2008-07	20	40	24	38	21	30	33	6	3	0	2	1
2008-08	21	40	23	38	22	30	31	7	3	0	2	1
2008-09	21	46	24	37	25	33	41	7	3	0	2	1
2008-10	21	48	25	38	28	35	48	8	3	0	2	1
2008-11	20	47	23	37	27	35	50	7	3	0	2	1
2008-12	19	42	19	31	23	30	37	6	3	0	2	1
2009-01	20	44	21	35	24	31	38	6	3	0	2	1
2009-02	20	46	22	38	26	36	44	7	3	0	2	1
2009-03	21	49	24	42	28	37	49	8	3	0	3	1
2009-04	22	51	25	43	28	36	50	8	3	0	2	1
2009-05	21	46	24	43	25	33	41	7	3	0	3	1
2009-06	22	41	24	42	23	30	33	6	3	0	2	1
2009-07	22	40	23	42	20	30	31	6	3	0	2	1
2009-08	24	40	22	41	20	29	30	6	3	0	3	1
2009-09	22	45	23	41	24	32	38	7	3	0	3	1
2009-10	22	51	25	45	26	35	45	7	3	0	3	1
2009-11	21	52	23	41	26	35	49	7	4	0	3	1
2009-12	19	40	19	34	22	29	34	6	3	0	2	1
2010-01	21	42	23	36	22	32	35	6	3	0	3	1
2010-02	23	45	22	39	26	35	46	7	4	0	2	1
2010-03	23	49	24	41	28	37	52	7	4	0	3	1
2010-04	22	49	26	41	27	35	52	8	4	0	3	1
2010-05	21	44	25	39	26	32	44	7	3	0	3	1
2010-06	21	39	24	40	27	29	33	6	3	0	3	1
2010-07	21	37	23	40	25	28	29	6	3	0	3	1
2010-08	21	39	23	41	21	28	28	6	3	0	3	1
2010-09	22	44	24	41	23	31	37	7	3	0	2	1
2010-10	21	45	23	40	26	33	43	8	4	0	2	1
2010-11	21	46	23	38	26	33	45	7	3	0	2	1
2010-12	20	38	19	34	21	27	32	6	3	0	2	1
2011-01	22	43	20	39	23	30	34	6	3	0	2	1
2011-02	21	44	23	42	30	33	41	7	3	0	2	1
2011-03	22	46	24	44	28	33	44	7	4	0	2	1
2011-04	21	46	25	43	25	32	43	8	4	0	2	1
2011-05	22	45	24	43	27	30	38	7	3	0	2	1
2011-06	21	40	24	42	23	28	29	6	3	0	2	1
2011-07	21	37	22	41	21	27	28	6	3	0	2	1
2011-08	22	38	22	41	20	26	25	6	3	0	2	1
2011-09	21	42	23	42	23	29	34	7	3	0	2	1
2011-10	22	43	23	42	24	32	38	7	4	0	3	1
2011-11	21	46	23	41	26	33	41	7	4	0	2	1
2011-12	20	39	19	38	20	27	29	5	3	0	2	1
2012-01	23	43	20	41	23	31	32	6	3	0	2	1
2012-02	24	46	23	43	26	34	38	7	4	0	3	1
2012-03	22	46	24	44	25	33	39	7	4	0	3	1
2012-04	23	46	26	44	25	32	40	7	4	0	3	1
2012-05	23	45	25	45	26	31	38	7	4	0	3	1
2012-06	21	40	23	44	20	27	28	6	3	0	3	1
2012-07	21	40	23	44	19	27	26	6	3	0	3	1
2012-08	22	40	22	44	20	26	25	6	3	0	3	1
2012-09	22	45	24	45	22	31	34	8	4	0	3	1
2012-10	21	45	24	44	25	32	37	7	4	0	2	1
2012-11	20	45	23	41	24	31	36	7	4	0	2	1
2012-12	18	39	19	37	20	26	27	6	3	0	2	1
2013-01	21	43	20	41	24	29	29	6	3	0	2	1
2013-02	21	45	22	44	28	32	35	7	4	0	3	1
2013-03	21	44	23	46	26	32	36	7	4	0	2	1
2013-04	22	47	24	47	26	33	37	8	4	0	2	1
2013-05	21	45	24	45	25	30	32	7	3	0	3	1
2013-06	21	40	23	45	24	27	27	6	3	0	2	1
2013-07	21	39	24	43	20	26	25	6	3	0	2	1
2013-08	21	39	22	44	20	26	23	6	3	0	2	1
2013-09	21	44	24	44	23	29	29	8	3	0	2	1
2013-10	21	46	25	45	26	32	33	8	4	0	2	1
2013-11	21	45	23	42	25	31	35	7	4	0	2	1
2013-12	19	40	20	38	20	26	26	6	3	0	2	1
2014-01	21	43	21	42	23	29	27	6	3	0	2	1
2014-02	21	44	24	46	24	32	32	7	4	0	2	1
2014-03	29	46	25	48	25	31	34	7	4	0	3	1
2014-04	31	48	26	49	26	32	33	8	4	0	2	1
2014-05	28	46	26	47	24	29	30	7	3	0	2	1
2014-06	26	41	25	46	21	27	24	6	3	0	2	1
2014-07	25	40	24	47	20	26	21	6	3	0	2	1
2014-08	24	40	23	45	19	26	21	6	3	0	2	1
2014-09	24	45	25	46	24	30	28	8	3	0	2	1
2014-10	24	46	26	47	25	31	31	8	4	0	3	1
2014-11	21	45	24	45	23	30	32	7	4	0	2	1
2014-12	20	42	21	41	20	26	24	6	3	0	2	1
2015-01	23	44	23	45	23	28	24	6	3	0	2	1
2015-02	23	47	24	50	31	32	29	7	4	0	3	1
2015-03	23	48	26	52	28	33	31	7	4	0	3	1
2015-04	24	49	28	51	26	32	31	8	4	0	3	1
2015-05	23	46	27	49	28	29	28	7	3	0	2	1
2015-06	23	42	26	49	24	28	23	7	3	0	2	1
2015-07	24	40	26	48	21	27	20	6	3	0	3	1
2015-08	25	40	25	47	23	27	20	6	3	0	3	1
2015-09	23	45	28	47	23	31	26	8	4	0	3	1
2015-10	23	48	27	49	24	32	29	8	4	0	3	1
2015-11	22	47	26	47	23	31	29	7	4	0	2	1
2015-12	22	43	23	45	20	28	23	6	4	0	3	1
2016-01	22	44	22	46	21	29	24	6	3	0	2	1
2016-02	24	49	26	52	24	32	29	7	4	0	3	1
2016-03	23	48	27	53	23	33	30	8	4	0	3	1
2016-04	25	49	29	53	24	32	32	8	4	0	3	1
2016-05	23	46	28	51	24	30	28	8	4	0	3	1
2016-06	22	43	28	50	20	28	23	7	3	0	3	1
2016-07	22	40	25	46	18	25	19	6	3	0	3	1
2016-08	23	42	25	47	18	26	19	6	3	0	3	1
2016-09	23	46	28	50	28	30	24	7	4	0	3	1
2016-10	23	47	29	48	22	30	27	8	4	0	3	1
2016-11	23	53	26	47	22	32	28	7	4	0	3	1
2016-12	21	45	23	43	20	27	21	6	3	0	2	1
