# Supplementary material for: Chronic lifestyle diseases display seasonal sensitive comorbid trend in human population evidence from Google Trends
Source: PLoS One. 2018 Dec 12;13(12):e0207359. doi: 10.1371/journal.pone.0207359 (PMC6291106; doi:10.1371/journal.pone.0207359)
Supplement: S2 Table — (XLSX) [file pone.0207359.s002.xlsx]

## Sheet: S2_Table
Month (yearwise)	asthma	obesity	hypertension	fibrosis	fatigue	edema	apnea	acidosis	hyperglycemia	esophagitis	hypercholestrolemia	hyperhomocysteinemia
2004-01	76	68	89	80	72	76	73	73	53	65	0	88
2004-02	88	75	98	99	85	100	84	95	73	51	0	44
2004-03	100	98	100	100	93	92	68	85	83	69	0	40
2004-04	98	92	92	99	86	93	73	89	67	54	0	42
2004-05	96	82	84	82	83	95	65	85	92	42	41	72
2004-06	84	67	79	70	91	86	75	86	79	51	0	63
2004-07	73	56	79	64	100	75	80	75	57	98	43	29
2004-08	72	58	77	61	83	91	73	97	83	94	0	17
2004-09	81	71	83	76	83	83	72	100	63	100	73	41
2004-10	91	81	85	81	82	88	62	80	80	79	0	25
2004-11	95	100	83	84	76	90	76	87	65	72	0	66
2004-12	83	64	76	69	62	72	100	71	100	66	35	46
2005-01	82	64	89	76	74	75	87	71	80	87	0	20
2005-02	86	77	97	83	84	85	88	88	80	65	65	65
2005-03	82	85	88	88	77	91	90	84	94	77	27	47
2005-04	90	89	89	85	81	86	81	87	83	63	30	53
2005-05	88	73	81	87	82	93	81	83	80	91	27	41
2005-06	72	50	77	63	78	87	75	70	66	68	0	100
2005-07	64	45	68	55	75	84	78	85	75	68	54	47
2005-08	64	45	72	57	76	88	83	75	73	85	0	57
2005-09	76	57	75	65	75	84	75	86	67	68	95	42
2005-10	82	69	77	70	74	77	72	84	84	52	66	44
2005-11	81	75	77	72	70	76	80	78	88	59	0	78
2005-12	61	50	65	62	62	73	62	75	63	65	0	43
2006-01	77	56	71	66	66	76	73	74	74	70	38	84
2006-02	79	62	79	81	71	80	79	82	61	80	100	26
2006-03	80	72	79	75	80	86	78	89	84	77	34	63
2006-04	75	73	74	67	77	85	75	86	84	66	0	48
2006-05	78	64	67	72	76	92	70	83	65	67	33	66
2006-06	63	47	63	54	74	92	68	77	78	64	0	35
2006-07	59	39	59	47	70	78	68	76	58	57	0	39
2006-08	62	42	62	50	74	74	71	72	71	73	16	28
2006-09	63	54	63	61	70	74	69	85	70	62	15	68
2006-10	69	66	69	68	67	74	72	86	82	59	14	22
2006-11	67	64	66	66	65	67	64	76	80	49	14	42
2006-12	58	44	59	55	59	65	65	61	60	54	0	28
2007-01	61	46	62	57	66	65	71	70	62	68	12	60
2007-02	64	53	67	65	65	69	71	76	66	53	39	40
2007-03	65	59	68	63	67	76	69	70	54	52	34	45
2007-04	69	63	63	57	66	75	69	83	74	60	12	31
2007-05	63	58	65	63	66	76	63	82	64	44	30	41
2007-06	57	44	57	51	71	77	63	73	64	60	0	42
2007-07	53	37	54	48	68	75	66	64	74	63	10	41
2007-08	57	40	55	45	63	76	69	71	63	63	20	42
2007-09	56	47	59	52	61	75	64	83	68	65	10	30
2007-10	63	59	64	64	64	74	65	88	66	65	17	54
2007-11	62	63	64	60	63	70	58	80	77	63	17	28
2007-12	53	42	52	51	53	58	57	65	57	59	18	24
2008-01	58	42	59	55	61	71	62	72	60	61	24	28
2008-02	58	50	64	58	65	74	65	78	75	68	33	31
2008-03	60	50	63	54	65	72	65	81	67	64	23	27
2008-04	62	56	67	65	68	82	69	94	69	66	15	40
2008-05	61	47	57	55	66	80	59	76	64	50	30	26
2008-06	53	36	54	46	63	76	65	72	52	50	8	33
2008-07	46	33	50	40	63	73	63	72	57	55	15	29
2008-08	49	30	51	41	63	71	65	73	46	55	15	39
2008-09	54	39	55	50	60	68	63	79	59	56	13	44
2008-10	59	47	59	55	64	76	63	79	67	56	25	35
2008-11	57	50	58	54	61	68	58	74	72	57	6	21
2008-12	52	37	49	48	55	59	54	63	61	57	19	37
2009-01	54	39	50	48	58	65	62	67	57	63	12	33
2009-02	56	42	59	53	60	72	58	77	72	63	25	40
2009-03	59	48	59	55	70	77	63	79	81	66	11	34
2009-04	63	48	62	56	72	81	64	79	74	57	12	48
2009-05	56	40	55	51	69	76	65	73	57	62	0	35
2009-06	50	32	50	45	71	75	64	67	69	54	22	38
2009-07	48	30	48	39	69	71	64	64	57	57	21	37
2009-08	48	28	48	39	64	70	68	64	61	70	21	32
2009-09	52	37	52	46	65	69	63	77	78	63	10	31
2009-10	60	43	55	51	72	78	64	75	73	60	14	34
2009-11	62	49	56	54	69	70	65	77	84	63	0	50
2009-12	47	33	49	46	56	62	56	64	62	60	10	25
2010-01	48	34	53	42	58	70	63	64	64	65	0	32
2010-02	54	43	58	52	62	68	64	73	76	60	5	33
2010-03	59	51	60	56	70	75	67	77	85	70	21	33
2010-04	58	50	58	55	72	84	67	82	78	64	4	39
2010-05	54	42	53	52	62	79	62	74	74	61	4	38
2010-06	46	32	48	51	68	77	67	67	71	59	0	32
2010-07	44	29	48	49	67	72	63	70	67	68	8	39
2010-08	45	28	47	40	66	72	62	70	72	70	8	36
2010-09	50	36	53	47	70	74	66	80	74	63	8	37
2010-10	53	40	53	49	66	73	64	80	73	49	21	33
2010-11	55	43	55	50	65	71	63	78	76	58	0	28
2010-12	47	31	44	39	56	59	59	63	64	53	0	26
2011-01	52	32	50	46	64	65	65	67	69	59	3	28
2011-02	54	40	55	57	68	73	61	75	75	56	7	30
2011-03	55	42	53	55	72	75	64	81	79	63	3	32
2011-04	55	41	53	52	72	81	61	84	86	58	0	36
2011-05	55	37	49	52	71	75	65	74	65	52	6	25
2011-06	47	28	47	44	70	73	62	67	72	61	6	30
2011-07	44	27	43	42	69	72	63	64	71	54	0	27
2011-08	47	24	45	40	70	72	69	66	68	57	9	26
2011-09	49	32	49	44	69	74	63	75	72	60	6	36
2011-10	50	37	53	45	71	70	65	78	82	64	8	34
2011-11	56	40	55	52	68	70	65	73	79	61	3	35
2011-12	46	29	44	39	63	59	58	56	65	55	14	26
2012-01	51	31	50	44	68	63	70	64	71	50	13	33
2012-02	55	36	56	52	74	74	72	75	76	65	13	32
2012-03	55	37	55	49	74	77	69	75	87	74	2	27
2012-04	55	39	52	49	72	80	66	77	83	63	8	40
2012-05	52	38	49	51	74	79	69	77	80	63	2	31
2012-06	47	28	45	41	74	74	63	68	73	66	8	33
2012-07	48	25	44	38	73	72	66	63	66	66	0	23
2012-08	48	24	43	39	73	70	67	67	72	62	5	28
2012-09	54	33	50	45	75	76	65	84	84	61	10	33
2012-10	53	37	51	51	70	74	62	80	80	56	9	34
2012-11	54	36	51	47	69	70	58	75	77	57	4	27
2012-12	46	25	42	39	61	58	54	63	63	51	9	21
2013-01	52	29	47	47	67	63	63	69	70	55	6	28
2013-02	54	34	54	54	72	69	63	78	78	60	0	29
2013-03	52	35	52	49	74	75	62	75	89	55	8	25
2013-04	56	38	53	54	80	79	64	82	88	63	8	31
2013-05	54	31	50	52	73	77	66	76	73	62	2	26
2013-06	47	25	45	49	73	73	60	67	66	53	10	24
2013-07	46	24	43	39	73	74	64	63	68	60	6	28
2013-08	47	22	41	40	72	68	65	65	71	59	6	22
2013-09	53	29	47	46	74	73	63	80	81	60	10	27
2013-10	53	32	51	51	75	75	64	81	88	61	7	24
2013-11	54	34	51	49	69	72	63	77	85	59	6	33
2013-12	47	26	43	41	62	63	57	61	63	50	4	21
2014-01	51	26	48	46	70	65	65	65	71	59	7	27
2014-02	54	31	52	48	76	75	63	76	79	58	8	35
2014-03	55	33	52	50	78	78	85	77	84	64	0	31
2014-04	57	33	51	52	80	83	92	80	82	61	9	31
2014-05	55	29	48	46	77	79	82	73	74	55	7	27
2014-06	50	23	44	43	74	77	79	66	73	57	6	23
2014-07	47	21	44	40	78	75	75	65	66	57	4	30
2014-08	48	20	42	39	75	70	71	66	68	64	2	24
2014-09	54	27	48	48	76	77	70	77	81	60	13	32
2014-10	53	30	50	48	80	80	69	83	85	62	7	32
2014-11	53	30	49	46	72	74	63	78	83	56	12	32
2014-12	51	23	43	42	68	65	61	65	67	56	0	31
2015-01	53	23	45	44	73	73	68	67	66	57	3	25
2015-02	55	28	50	62	83	74	69	76	80	63	9	30
2015-03	56	30	53	56	85	81	70	78	84	66	3	28
2015-04	55	31	52	51	82	83	70	84	86	58	3	27
2015-05	55	27	48	55	80	84	68	76	75	57	2	29
2015-06	51	23	48	48	81	82	69	71	73	59	2	29
2015-07	48	19	45	42	78	79	73	68	69	61	3	24
2015-08	47	19	44	46	78	79	75	66	68	63	11	31
2015-09	53	25	51	44	76	84	71	77	80	59	11	35
2015-10	56	27	53	46	81	87	70	82	86	59	4	30
2015-11	57	28	52	46	80	83	67	79	85	59	8	38
2015-12	50	22	44	39	72	74	63	68	73	63	6	33
2016-01	51	23	49	42	77	70	66	66	65	61	11	23
2016-02	59	26	51	48	84	81	67	79	84	65	18	24
2016-03	57	30	53	45	90	84	72	78	79	77	6	24
2016-04	58	31	53	51	87	90	75	83	85	65	8	25
2016-05	55	27	49	45	86	85	66	78	76	62	6	19
2016-06	51	22	45	38	84	84	64	71	72	61	6	19
2016-07	47	19	42	35	76	80	66	64	65	64	0	20
2016-08	50	19	42	35	79	79	68	69	68	65	5	19
2016-09	55	23	50	57	84	88	70	79	76	65	5	25
2016-10	56	25	51	44	82	91	66	77	82	61	5	22
2016-11	63	27	51	45	76	83	68	79	81	65	3	21
2016-12	54	20	46	39	70	74	64	65	72	57	2	20
