# Supplementary material for: Chronic lifestyle diseases display seasonal sensitive comorbid trend in human population evidence from Google Trends
Source: PLoS One. 2018 Dec 12;13(12):e0207359. doi: 10.1371/journal.pone.0207359 (PMC6291106; doi:10.1371/journal.pone.0207359)
Supplement: S3 Table — The combined RSV for the Group 1 diseases, the season wise window size of six months period and BMA for Group 1 diseases were displayed for both USA (Red) and NZL (Blue). (XLSX) [file pone.0207359.s003.xlsx]

## Sheet: S3_Table
UNITED STATAS OF AMERICA (USA)									NEW ZEALAND (NZL)
Six months period season windows	Month	Asthma (USA)	Obesity (USA)	Hypertension (USA)	Fibrosis (USA)	Group 1 diseases RSV average	BMA of Group 1 diseases for USA		Six months period season windows	Month	Asthma (NZL)	Obesity (NZL)	Hypertension (NZL)	Fibrosis (NZL)	Group 1 diseases RSV average	BMA of Group 1 diseases for NZL
	2004-01	61	67	37	39	51	56.5			2004-01	10	20	7	10	11.75	20.4
	2004-02	60	71	45	46	55.5				2004-02	12	24	12	12	15
	2004-03	72	92	41	47	63				2004-03	71	39	7	21	34.5
Window 1	2004-04	68	92	47	41	62	47.4		Window 1	2004-04	48	46	23	17	33.5	33.8
	2004-05	58	75	39	36	52				2004-05	37	71	17	22	36.75
	2004-06	50	58	36	33	44.25				2004-06	24	69	13	9	28.75
	2004-07	47	51	32	25	38.75				2004-07	26	58	16	9	27.25
	2004-08	46	48	37	24	38.75				2004-08	59	67	13	17	39
	2004-09	58	65	41	32	49				2004-09	48	84	0	18	37.5
Window 2	2004-10	63	88	40	37	57	55.6		Window 2	2004-10	40	100	25	13	44.5	25.5
	2004-11	69	100	41	38	62				2004-11	31	38	9	22	25
	2004-12	56	72	35	35	49.5				2004-12	14	14	19	5	13
	2005-01	61	65	40	40	51.5				2005-01	25	25	15	13	19.5
	2005-02	64	76	43	43	56.5				2005-02	24	36	12	20	23
	2005-03	66	83	41	40	57.5				2005-03	36	47	8	23	28.5
Window 3	2005-04	69	97	41	42	62.25	46.1		Window 3	2005-04	47	45	32	8	33	30.5
	2005-05	69	75	38	37	54.75				2005-05	40	77	10	10	34.25
	2005-06	52	47	40	26	41.25				2005-06	32	64	17	15	32
	2005-07	49	41	37	24	37.75				2005-07	31	52	15	10	27
	2005-08	49	41	35	25	37.5				2005-08	31	60	11	11	28.25
	2005-09	55	56	35	26	43				2005-09	24	58	17	16	28.75
Window 4	2005-10	61	71	38	30	50	48.7		Window 4	2005-10	34	79	17	11	35.25	20.1
	2005-11	58	81	38	32	52.25				2005-11	20	20	12	5	14.25
	2005-12	51	56	33	30	42.5				2005-12	22	14	9	15	15
	2006-01	60	55	34	32	45.25				2006-01	18	8	16	4	11.5
	2006-02	59	65	37	40	50.25				2006-02	20	23	9	5	14.25
	2006-03	62	71	38	37	52				2006-03	46	55	12	9	30.5
Window 5	2006-04	59	80	38	33	52.5	40.6		Window 5	2006-04	38	44	12	9	25.75	30.3
	2006-05	60	65	37	30	48				2006-05	28	95	11	12	36.5
	2006-06	45	43	32	25	36.25				2006-06	36	82	18	6	35.5
	2006-07	42	36	30	24	33				2006-07	21	52	12	7	23
	2006-08	43	37	31	24	33.75				2006-08	39	66	14	9	32
	2006-09	49	52	33	28	40.5				2006-09	32	65	14	7	29.5
Window 6	2006-10	57	66	37	29	47.25	43.6		Window 6	2006-10	24	71	11	12	29.5	17.2
	2006-11	52	67	34	30	45.75				2006-11	21	36	13	8	19.5
	2006-12	46	51	30	26	38.25				2006-12	10	9	9	10	9.5
	2007-01	51	47	32	30	40				2007-01	11	15	16	6	12
	2007-02	52	58	38	33	45.25				2007-02	21	12	6	8	11.75
	2007-03	52	63	35	32	45.5				2007-03	21	40	19	4	21
Window 7	2007-04	57	76	37	31	50.25	40.1		Window 7	2007-04	24	44	16	14	24.5	27.1
	2007-05	50	61	35	30	44				2007-05	31	65	23	10	32.25
	2007-06	45	43	31	27	36.5				2007-06	36	64	18	9	31.75
	2007-07	40	44	31	23	34.5				2007-07	21	50	10	12	23.25
	2007-08	44	39	33	22	34.5				2007-08	22	62	16	10	27.5
	2007-09	49	56	34	26	41.25				2007-09	25	49	13	8	23.75
Window 8	2007-10	57	67	38	33	48.75	43.1		Window 8	2007-10	29	61	12	13	28.75	17.5
	2007-11	53	71	36	33	48.25				2007-11	20	38	14	5	19.25
	2007-12	44	50	28	28	37.5				2007-12	14	14	13	5	11.5
	2008-01	48	46	31	27	38				2008-01	16	11	7	10	11
	2008-02	48	57	37	30	43				2008-02	19	29	8	5	15.25
	2008-03	53	54	36	31	43.5				2008-03	20	39	11	9	19.75
Window 9	2008-04	55	64	38	34	47.75	36.2		Window 9	2008-04	29	43	10	8	22.5	23.3
	2008-05	52	47	31	29	39.75				2008-05	33	44	10	13	25
	2008-06	43	36	28	22	32.25				2008-06	29	54	15	7	26.25
	2008-07	41	35	29	21	31.5				2008-07	23	31	15	10	19.75
	2008-08	40	27	27	20	28.5				2008-08	30	37	15	12	23.5
	2008-09	47	44	34	25	37.5				2008-09	35	43	10	4	23
Window 10	2008-10	51	51	35	29	41.5	40.4		Window 10	2008-10	30	49	14	9	25.5	16.1
	2008-11	48	57	35	28	42				2008-11	27	32	11	8	19.5
	2008-12	48	48	29	24	37.25				2008-12	19	12	2	5	9.5
	2009-01	48	43	30	27	37				2009-01	20	7	6	8	10.25
	2009-02	51	51	35	31	42				2009-02	16	18	9	8	12.75
	2009-03	53	54	34	31	43				2009-03	26	32	12	7	19.25
Window 11	2009-04	53	60	36	30	44.75	35.7		Window 11	2009-04	21	27	12	5	16.25	21.5
	2009-05	49	44	30	25	37				2009-05	31	44	11	9	23.75
	2009-06	44	34	30	23	32.75				2009-06	30	43	12	15	25
	2009-07	40	37	29	21	31.75				2009-07	30	32	13	7	20.5
	2009-08	42	31	28	20	30.25				2009-08	28	43	14	9	23.5
	2009-09	49	44	33	26	38				2009-09	26	35	14	7	20.5
Window 12	2009-10	59	55	34	27	43.75	41.1		Window 12	2009-10	27	37	13	5	20.5	14.2
	2009-11	54	62	34	27	44.25				2009-11	28	23	7	10	17
	2009-12	43	44	29	25	35.25				2009-12	16	9	7	6	9.5
	2010-01	45	40	30	24	34.75				2010-01	14	9	7	5	8.75
	2010-02	49	58	35	29	42.75				2010-02	18	15	4	6	10.75
	2010-03	53	63	36	31	45.75				2010-03	25	30	12	10	19.25
Window 13	2010-04	57	70	36	31	48.5	36.6		Window 13	2010-04	29	25	12	10	19	21
	2010-05	48	54	32	27	40.25				2010-05	29	47	7	8	22.75
	2010-06	42	37	28	32	34.75				2010-06	26	35	13	11	21.25
	2010-07	37	31	27	29	31				2010-07	23	24	12	8	16.75
	2010-08	40	28	27	22	29.25				2010-08	33	44	15	14	26.5
	2010-09	47	42	30	25	36				2010-09	26	27	13	13	19.75
Window 14	2010-10	47	50	32	25	38.5	39		Window 14	2010-10	31	32	12	7	20.5	13.2
	2010-11	47	57	33	25	40.5				2010-11	21	18	10	10	14.75
	2010-12	40	41	26	21	32				2010-12	12	7	6	7	8
	2011-01	48	40	29	26	35.75				2011-01	14	9	8	3	8.5
	2011-02	51	53	34	37	43.75				2011-02	14	15	9	10	12
	2011-03	53	53	36	32	43.5				2011-03	23	24	9	7	15.75
Window 15	2011-04	53	58	35	28	43.5	35.4		Window 15	2011-04	26	24	10	8	17	19.8
	2011-05	52	47	30	29	39.5				2011-05	27	36	12	9	21
	2011-06	46	35	28	23	33				2011-06	26	30	13	13	20.5
	2011-07	41	35	27	21	31				2011-07	28	21	6	12	16.75
	2011-08	42	29	25	20	29				2011-08	32	32	10	18	23
	2011-09	49	42	31	24	36.5				2011-09	25	34	16	8	20.75
Window 16	2011-10	50	49	32	26	39.25	38.5		Window 16	2011-10	27	28	11	8	18.5	12.8
	2011-11	52	54	33	27	41.5				2011-11	15	18	9	11	13.25
	2011-12	45	38	25	22	32.5				2011-12	12	8	4	4	7
	2012-01	50	38	30	25	35.75				2012-01	14	8	7	7	9
	2012-02	54	47	34	31	41.5				2012-02	21	14	8	8	12.75
	2012-03	54	48	33	27	40.5				2012-03	21	26	10	9	16.5
Window 17	2012-04	55	53	32	28	42	34.9		Window 17	2012-04	23	14	9	6	13	17.8
	2012-05	49	49	29	27	38.5				2012-05	27	33	12	10	20.5
	2012-06	44	35	27	22	32				2012-06	25	27	12	9	18.25
	2012-07	43	31	25	21	30				2012-07	25	24	9	12	17.5
	2012-08	45	28	25	22	30				2012-08	27	30	9	12	19.5
	2012-09	51	42	30	24	36.75				2012-09	24	28	13	8	18.25
Window 18	2012-10	51	47	32	27	39.25	37.3		Window 18	2012-10	25	26	11	7	17.25	11.9
	2012-11	50	47	31	24	38				2012-11	19	14	7	6	11.5
	2012-12	45	35	25	23	32				2012-12	15	8	5	6	8.5
	2013-01	51	36	28	26	35.25				2013-01	17	8	8	7	10
	2013-02	50	43	33	34	40				2013-02	17	11	7	9	11
	2013-03	52	45	32	29	39.5				2013-03	18	17	9	9	13.25
Window 19	2013-04	54	49	33	29	41.25	34.3		Window 19	2013-04	24	21	11	9	16.25	17.4
	2013-05	52	38	28	28	36.5				2013-05	29	23	12	9	18.25
	2013-06	44	32	26	29	32.75				2013-06	27	25	12	11	18.75
	2013-07	45	29	27	22	30.75				2013-07	26	20	10	6	15.5
	2013-08	44	25	26	22	29.25				2013-08	28	29	10	12	19.75
	2013-09	51	37	30	24	35.5				2013-09	25	25	7	8	16.25
Window 20	2013-10	53	43	34	29	39.75	36.7		Window 20	2013-10	26	23	13	10	18	12.4
	2013-11	54	45	32	27	39.5				2013-11	21	15	9	7	13
	2013-12	47	34	25	21	31.75				2013-12	16	6	6	5	8.25
	2014-01	51	30	28	25	33.5				2014-01	15	7	4	6	8
	2014-02	50	41	32	28	37.75				2014-02	18	11	10	7	11.5
	2014-03	51	41	32	29	38.25				2014-03	22	22	10	9	15.75
Window 21	2014-04	56	45	34	31	41.5	33.5		Window 21	2014-04	26	15	9	9	14.75	17.7
	2014-05	51	35	29	27	35.5				2014-05	27	26	11	8	18
	2014-06	46	27	27	23	30.75				2014-06	27	32	13	9	20.25
	2014-07	44	24	27	22	29.25				2014-07	26	19	10	7	15.5
	2014-08	44	23	26	20	28.25				2014-08	27	31	12	12	20.5
	2014-09	52	34	32	25	35.75				2014-09	22	25	10	13	17.5
Window 22	2014-10	53	41	34	27	38.75	36.2		Window 22	2014-10	26	22	9	13	17.5	13.1
	2014-11	51	40	31	25	36.75				2014-11	23	14	9	7	13.25
	2014-12	49	30	27	24	32.5				2014-12	14	8	7	10	9.75
	2015-01	51	28	29	26	33.5				2015-01	16	7	6	7	9
	2015-02	52	36	33	30	37.75				2015-02	18	15	8	7	12
	2015-03	54	37	33	29	38.25				2015-03	24	27	10	8	17.25
Window 23	2015-04	58	42	35	31	41.5	34		Window 23	2015-04	24	25	9	9	16.75	17.3
	2015-05	53	32	29	27	35.25				2015-05	28	29	13	8	19.5
	2015-06	47	25	29	23	31				2015-06	26	26	11	9	18
	2015-07	45	25	29	23	30.5				2015-07	24	14	9	10	14.25
	2015-08	47	22	28	24	30.25				2015-08	25	28	11	11	18.75
	2015-09	52	32	34	24	35.5				2015-09	23	24	12	8	16.75
Window 24	2015-10	57	36	37	26	39	36.3		Window 24	2015-10	23	24	11	8	16.5	11.9
	2015-11	55	37	35	26	38.25				2015-11	20	20	7	5	13
	2015-12	50	29	29	23	32.75				2015-12	13	8	6	5	8
	2016-01	51	26	29	24	32.5				2016-01	17	7	6	3	8.25
	2016-02	57	33	33	28	37.75				2016-02	18	13	8	6	11.25
	2016-03	58	34	33	27	38				2016-03	20	24	7	7	14.5
Window 25	2016-04	57	38	33	28	39	31.6		Window 25	2016-04	23	28	7	8	16.5	16.5
	2016-05	53	28	28	24	33.25				2016-05	28	31	10	6	18.75
	2016-06	47	23	27	20	29.25				2016-06	26	24	9	9	17
	2016-07	43	21	25	19	27				2016-07	28	15	8	6	14.25
	2016-08	47	18	26	19	27.5				2016-08	23	22	7	10	15.5
	2016-09	50	27	30	29	34				2016-09	25	24	10	9	17
	2016-10	51	30	31	23	33.75	32.7			2016-10	25	21	8	10	16	13
	2016-11	53	31	29	22	33.75				2016-11	31	10	8	6	13.75
	2016-12	50	24	27	22	30.75				2016-12	18	8	6	5	9.25
