# Supplementary material for: Chronic lifestyle diseases display seasonal sensitive comorbid trend in human population evidence from Google Trends
Source: PLoS One. 2018 Dec 12;13(12):e0207359. doi: 10.1371/journal.pone.0207359 (PMC6291106; doi:10.1371/journal.pone.0207359)
Supplement: S4 Table — (XLSX) [file pone.0207359.s004.xlsx]

## Sheet: S3_Table
	Asthma	Obesity	Hypertension	Fibrosis
2004-01-04	84	65	86	53
2004-01-11	86	57	82	55
2004-01-18	77	68	81	59			World-wide weekly RSV data shape based distance correlation matrix (Jan 2004 to Dec 2016).
2004-01-25	83	67	94	61
2004-02-01	81	64	88	66				Asthma	Hypertension	Obesity	Fibrosis
2004-02-08	81	72	88	67			Asthma	2.89e-15	0.256	0.195	0.466
2004-02-15	85	74	94	61			Hypertension	0.256	6.66e-16	0.138	0.464
2004-02-22	93	76	96	64			Obesity	0.195	0.138	2.66e-15	0.414
2004-02-29	92	87	86	65			Fibrosis	0.466	0.464	0.414	-2e-15
2004-03-07	80	97	88	63
2004-03-14	87	87	83	62
2004-03-21	83	86	86	57
2004-03-28	87	89	100	60
2004-04-04	80	75	91	66
2004-04-11	85	83	95	68
2004-04-18	100	86	88	66
2004-04-25	90	86	88	65
2004-05-02	98	79	94	68
2004-05-09	90	71	86	62
2004-05-16	89	71	91	62
2004-05-23	80	75	73	60
2004-05-30	76	75	83	55
2004-06-06	75	62	78	54
2004-06-13	80	54	76	51
2004-06-20	77	53	69	49
2004-06-27	66	52	70	49
2004-07-04	76	45	80	46
2004-07-11	67	51	80	48
2004-07-18	63	59	76	46
2004-07-25	70	53	82	50
2004-08-01	64	49	81	49
2004-08-08	70	55	79	46
2004-08-15	73	49	76	46
2004-08-22	70	48	87	50
2004-08-29	70	50	73	49
2004-09-05	72	57	85	61
2004-09-12	74	63	79	77
2004-09-19	78	64	90	100
2004-09-26	83	76	75	70
2004-10-03	90	77	86	59
2004-10-10	81	74	79	56
2004-10-17	86	78	88	59
2004-10-24	88	84	82	59
2004-10-31	88	84	86	59
2004-11-07	81	82	84	58
2004-11-14	87	100	86	60
2004-11-21	89	78	79	54
2004-11-28	79	85	78	61
2004-12-05	80	83	82	64
2004-12-12	76	62	76	57
2004-12-19	64	29	63	47
2004-12-26	65	31	64	40
2005-01-02	79	65	90	78
2005-01-09	82	76	94	79
2005-01-16	82	75	82	83
2005-01-23	86	73	92	85
2005-01-30	83	77	85	84
2005-02-06	89	83	96	90
2005-02-13	86	76	89	91
2005-02-20	85	82	100	93
2005-02-27	88	83	92	95
2005-03-06	94	92	93	100
2005-03-13	84	94	89	88
2005-03-20	86	90	90	84
2005-03-27	90	86	87	80
2005-04-03	79	92	92	89
2005-04-10	88	99	93	89
2005-04-17	94	100	90	88
2005-04-24	97	99	88	93
2005-05-01	100	96	89	95
2005-05-08	94	85	85	89
2005-05-15	94	77	83	82
2005-05-22	90	77	78	72
2005-05-29	87	63	72	64
2005-06-05	78	61	72	64
2005-06-12	76	56	86	62
2005-06-19	82	51	72	64
2005-06-26	73	51	72	56
2005-07-03	67	47	68	56
2005-07-10	66	48	73	56
2005-07-17	66	47	77	55
2005-07-24	63	48	73	56
2005-07-31	66	49	80	61
2005-08-07	65	48	73	62
2005-08-14	71	48	78	63
2005-08-21	70	58	73	55
2005-08-28	70	50	72	59
2005-09-04	70	49	76	61
2005-09-11	77	60	80	61
2005-09-18	83	70	79	69
2005-09-25	84	70	75	79
2005-10-02	77	79	85	70
2005-10-09	87	75	79	72
2005-10-16	90	75	75	75
2005-10-23	87	76	81	74
2005-10-30	88	82	84	84
2005-11-06	93	81	81	77
2005-11-13	88	84	85	83
2005-11-20	88	67	75	69
2005-11-27	84	90	79	81
2005-12-04	80	81	81	72
2005-12-11	72	57	69	69
2005-12-18	66	38	65	54
2005-12-25	68	27	58	46
2006-01-08	84	68	88	71
2006-01-15	86	66	92	73
2006-01-22	85	76	90	74
2006-01-29	88	79	97	78
2006-02-05	90	81	93	81
2006-02-12	85	80	93	98
2006-02-19	86	78	91	74
2006-02-26	87	91	99	78
2006-03-05	91	96	97	89
2006-03-12	91	86	98	75
2006-03-19	85	89	96	81
2006-03-26	90	92	100	83
2006-04-02	89	100	90	80
2006-04-09	86	88	97	67
2006-04-16	88	91	95	77
2006-04-23	100	100	92	78
2006-04-30	99	99	91	85
2006-05-07	98	92	90	75
2006-05-14	95	85	83	75
2006-05-21	90	79	80	67
2006-05-28	84	68	77	62
2006-06-04	79	73	77	60
2006-06-11	79	63	79	58
2006-06-18	75	58	74	58
2006-06-25	63	49	81	55
2006-07-02	66	47	69	51
2006-07-09	65	50	75	57
2006-07-16	67	56	73	54
2006-07-23	66	51	73	53
2006-07-30	64	54	75	52
2006-08-06	70	51	69	53
2006-08-13	71	51	73	53
2006-08-20	67	54	72	50
2006-08-27	65	59	77	47
2006-09-03	73	64	73	54
2006-09-10	75	72	84	61
2006-09-17	80	76	85	67
2006-09-24	80	78	87	66
2006-10-01	79	78	87	69
2006-10-08	83	88	82	69
2006-10-15	82	82	84	73
2006-10-22	84	87	85	68
2006-10-29	83	86	83	72
2006-11-05	88	91	86	68
2006-11-12	87	93	83	72
2006-11-19	81	70	70	57
2006-11-26	81	89	83	100
2006-12-03	82	86	81	74
2006-12-10	75	70	75	60
2006-12-17	66	47	61	50
2006-12-24	58	28	55	37
2006-12-31	67	49	71	51
2007-01-07	90	69	81	76
2007-01-14	90	68	82	76
2007-01-21	90	71	88	83
2007-01-28	92	76	90	82
2007-02-04	93	76	85	84
2007-02-11	85	74	84	79
2007-02-18	92	81	95	86
2007-02-25	94	94	94	88
2007-03-04	92	90	92	84
2007-03-11	93	90	100	83
2007-03-18	94	86	88	86
2007-03-25	93	93	91	86
2007-04-01	86	79	83	69
2007-04-08	93	89	86	79
2007-04-15	98	97	87	82
2007-04-22	100	100	94	90
2007-04-29	98	95	94	87
2007-05-06	97	85	85	79
2007-05-13	95	80	85	82
2007-05-20	91	78	82	79
2007-05-27	89	66	76	71
2007-06-03	85	79	82	72
2007-06-10	86	64	79	84
2007-06-17	78	58	75	66
2007-06-24	77	58	72	67
2007-07-01	73	51	70	56
2007-07-08	73	56	78	65
2007-07-15	74	58	78	64
2007-07-22	73	63	76	65
2007-07-29	77	57	71	63
2007-08-05	74	53	71	59
2007-08-12	72	50	69	65
2007-08-19	76	58	73	58
2007-08-26	75	66	70	58
2007-09-02	77	62	75	68
2007-09-09	86	73	78	66
2007-09-16	84	78	83	74
2007-09-23	86	77	86	76
2007-09-30	90	78	86	77
2007-10-07	92	80	80	75
2007-10-14	90	95	85	75
2007-10-21	94	87	85	87
2007-10-28	96	90	86	100
2007-11-04	95	95	85	83
2007-11-11	92	90	85	81
2007-11-18	86	74	78	69
2007-11-25	92	98	87	89
2007-12-02	86	91	83	79
2007-12-09	82	72	70	74
2007-12-16	71	48	67	58
2007-12-23	61	27	50	42
2007-12-30	72	45	66	54
2008-01-06	85	75	86	78
2008-01-13	88	75	87	85
2008-01-20	82	76	89	84
2008-01-27	85	82	91	92
2008-02-03	85	87	97	83
2008-02-10	85	89	99	81
2008-02-17	89	89	95	84
2008-02-24	88	99	97	89
2008-03-02	87	98	99	85
2008-03-09	91	92	96	87
2008-03-16	83	83	90	78
2008-03-23	87	87	94	80
2008-03-30	88	100	96	92
2008-04-06	93	96	91	95
2008-04-13	94	98	100	95
2008-04-20	92	97	92	92
2008-04-27	93	97	97	100
2008-05-04	100	88	88	82
2008-05-11	92	81	87	87
2008-05-18	87	73	86	77
2008-05-25	84	68	84	72
2008-06-01	85	67	79	67
2008-06-08	81	65	78	72
2008-06-15	82	65	74	68
2008-06-22	76	59	80	66
2008-06-29	67	51	67	58
2008-07-06	68	55	76	61
2008-07-13	69	64	76	64
2008-07-20	67	57	75	63
2008-07-27	66	58	76	60
2008-08-03	69	52	72	62
2008-08-10	71	53	74	64
2008-08-17	69	56	74	62
2008-08-24	75	55	71	62
2008-08-31	71	57	74	65
2008-09-07	79	70	78	78
2008-09-14	83	74	82	75
2008-09-21	87	72	84	79
2008-09-28	82	75	85	77
2008-10-05	86	81	85	80
2008-10-12	89	80	86	82
2008-10-19	89	84	86	80
2008-10-26	88	81	89	81
2008-11-02	88	84	89	82
2008-11-09	91	91	89	80
2008-11-16	90	95	90	82
2008-11-23	82	77	80	78
2008-11-30	85	97	83	90
2008-12-07	86	81	83	77
2008-12-14	73	60	73	68
2008-12-21	62	29	53	41
2008-12-28	68	41	61	49
2009-01-04	81	65	81	76
2009-01-11	86	70	85	92
2009-01-18	83	72	83	85
2009-01-25	84	85	89	87
2009-02-01	83	79	85	91
2009-02-08	83	82	93	88
2009-02-15	85	79	97	85
2009-02-22	84	90	96	96
2009-03-01	88	92	100	87
2009-03-08	87	89	96	91
2009-03-15	91	89	95	93
2009-03-22	90	93	92	94
2009-03-29	88	95	99	100
2009-04-05	86	85	91	84
2009-04-12	92	85	96	90
2009-04-19	95	99	100	97
2009-04-26	93	96	94	91
2009-05-03	94	90	91	86
2009-05-10	88	81	90	90
2009-05-17	86	73	85	85
2009-05-24	80	67	81	78
2009-05-31	82	68	81	81
2009-06-07	78	65	79	73
2009-06-14	77	60	81	83
2009-06-21	73	58	81	74
2009-06-28	69	65	69	64
2009-07-05	72	56	74	66
2009-07-12	70	57	76	67
2009-07-19	73	57	81	66
2009-07-26	68	62	78	67
2009-08-02	68	55	77	64
2009-08-09	71	53	79	70
2009-08-16	72	54	78	68
2009-08-23	76	59	77	72
2009-08-30	77	57	78	70
2009-09-06	78	65	81	72
2009-09-13	82	73	85	81
2009-09-20	86	78	85	85
2009-09-27	83	77	88	90
2009-10-04	89	86	90	90
2009-10-11	91	84	94	90
2009-10-18	97	87	94	88
2009-10-25	100	84	97	84
2009-11-01	96	92	95	90
2009-11-08	96	89	92	92
2009-11-15	96	100	93	92
2009-11-22	89	76	81	79
2009-11-29	86	93	89	88
2009-12-06	79	87	84	93
2009-12-13	74	63	78	72
2009-12-20	62	30	61	53
2009-12-27	68	35	64	51
2010-01-03	82	56	79	55
2010-01-10	86	64	87	60
2010-01-17	89	68	90	59
2010-01-24	84	71	91	63
2010-01-31	87	77	98	68
2010-02-07	87	84	96	64
2010-02-14	90	81	93	68
2010-02-21	96	92	96	68
2010-02-28	92	91	100	72
2010-03-07	91	88	95	70
2010-03-14	96	92	98	68
2010-03-21	98	97	98	74
2010-03-28	87	84	90	67
2010-04-04	89	88	88	63
2010-04-11	96	93	90	65
2010-04-18	99	100	94	70
2010-04-25	98	99	92	82
2010-05-02	100	88	93	71
2010-05-09	95	82	93	70
2010-05-16	92	78	88	70
2010-05-23	91	69	82	61
2010-05-30	85	61	79	52
2010-06-06	84	60	81	54
2010-06-13	79	55	78	54
2010-06-20	79	54	74	100
2010-06-27	74	53	74	66
2010-07-04	74	47	75	72
2010-07-11	75	57	78	78
2010-07-18	72	58	78	58
2010-07-25	74	51	76	54
2010-08-01	74	54	75	52
2010-08-08	76	48	75	50
2010-08-15	78	51	76	52
2010-08-22	78	49	73	58
2010-08-29	79	51	75	55
2010-09-05	83	57	75	57
2010-09-12	86	66	82	60
2010-09-19	88	74	87	61
2010-09-26	90	74	87	60
2010-10-03	91	78	88	69
2010-10-10	93	77	91	66
2010-10-17	92	77	95	67
2010-10-24	91	78	88	66
2010-10-31	95	81	89	68
2010-11-07	94	80	86	68
2010-11-14	93	85	94	70
2010-11-21	89	67	80	55
2010-11-28	87	85	84	63
2010-12-05	84	82	84	63
2010-12-12	82	61	81	58
2010-12-19	69	32	61	42
2010-12-26	74	31	58	41
2011-01-02	86	68	83	53
2011-01-09	88	71	86	60
2011-01-16	94	74	93	58
2011-01-23	91	79	91	62
2011-01-30	92	83	91	61
2011-02-06	94	91	97	65
2011-02-13	93	92	95	61
2011-02-20	93	89	97	100
2011-02-27	95	96	98	81
2011-03-06	93	93	96	70
2011-03-13	93	86	94	64
2011-03-20	95	95	95	69
2011-03-27	95	100	98	69
2011-04-03	100	97	97	67
2011-04-10	97	96	99	64
2011-04-17	93	89	95	62
2011-04-24	94	94	90	60
2011-05-01	99	93	88	62
2011-05-08	98	87	95	75
2011-05-15	95	79	91	68
2011-05-22	97	77	86	63
2011-05-29	89	67	83	53
2011-06-05	89	66	86	59
2011-06-12	83	63	81	51
2011-06-19	80	61	81	61
2011-06-26	76	58	81	52
2011-07-03	78	63	77	46
2011-07-10	77	64	79	67
2011-07-17	75	60	81	52
2011-07-24	75	58	79	50
2011-07-31	76	55	80	51
2011-08-07	76	51	76	49
2011-08-14	77	53	76	49
2011-08-21	77	55	77	49
2011-08-28	76	56	76	48
2011-09-04	82	63	81	51
2011-09-11	85	74	87	55
2011-09-18	89	78	92	59
2011-09-25	92	78	93	60
2011-10-02	92	82	93	58
2011-10-09	93	85	97	59
2011-10-16	92	84	92	61
2011-10-23	93	81	91	59
2011-10-30	94	83	97	64
2011-11-06	98	89	96	65
2011-11-13	100	94	100	69
2011-11-20	93	75	87	56
2011-11-27	94	97	92	64
2011-12-04	92	93	92	57
2011-12-11	83	69	84	53
2011-12-18	77	41	69	41
2011-12-25	75	35	62	38
2012-01-08	86	76	87	79
2012-01-15	85	77	89	79
2012-01-22	85	81	90	82
2012-01-29	86	84	91	90
2012-02-05	89	85	95	86
2012-02-12	87	84	96	86
2012-02-19	91	92	100	83
2012-02-26	91	99	93	91
2012-03-04	90	94	96	82
2012-03-11	93	87	90	82
2012-03-18	92	92	96	83
2012-03-25	94	94	97	82
2012-04-01	87	83	89	76
2012-04-08	87	90	88	81
2012-04-15	93	97	90	85
2012-04-22	93	96	94	89
2012-04-29	93	95	91	100
2012-05-06	91	100	90	93
2012-05-13	90	91	89	85
2012-05-20	88	81	87	81
2012-05-27	88	73	82	75
2012-06-03	82	69	80	70
2012-06-10	84	67	78	73
2012-06-17	79	66	80	70
2012-06-24	79	66	76	64
2012-07-01	78	57	70	62
2012-07-08	80	62	76	70
2012-07-15	78	66	76	67
2012-07-22	78	61	78	64
2012-07-29	76	58	75	63
2012-08-05	74	56	72	61
2012-08-12	77	64	74	74
2012-08-19	81	60	75	68
2012-08-26	79	61	76	68
2012-09-02	85	66	83	71
2012-09-09	86	79	86	76
2012-09-16	90	92	93	77
2012-09-23	91	89	95	81
2012-09-30	91	86	89	84
2012-10-07	90	86	90	81
2012-10-14	100	84	91	95
2012-10-21	93	85	92	87
2012-10-28	87	80	88	79
2012-11-04	94	87	86	82
2012-11-11	95	89	87	83
2012-11-18	90	73	81	71
2012-11-25	94	95	90	79
2012-12-02	89	91	86	80
2012-12-09	85	78	81	79
2012-12-16	76	56	69	66
2012-12-23	73	34	56	49
2012-12-30	78	50	67	62
2013-01-06	87	70	83	68
2013-01-13	89	79	84	77
2013-01-20	91	77	86	90
2013-01-27	91	86	90	100
2013-02-03	90	87	90	87
2013-02-10	89	87	92	80
2013-02-17	90	89	95	83
2013-02-24	90	96	96	87
2013-03-03	92	97	98	84
2013-03-10	93	96	96	77
2013-03-17	93	93	96	81
2013-03-24	86	87	92	89
2013-03-31	89	86	94	87
2013-04-07	93	97	100	89
2013-04-14	94	97	95	85
2013-04-21	97	100	95	84
2013-04-28	97	96	91	87
2013-05-05	100	89	93	84
2013-05-12	93	81	90	80
2013-05-19	92	73	85	76
2013-05-26	88	68	80	73
2013-06-02	88	66	80	86
2013-06-09	86	63	83	91
2013-06-16	83	78	80	72
2013-06-23	81	65	79	73
2013-06-30	78	58	71	62
2013-07-07	80	68	75	64
2013-07-14	78	64	77	65
2013-07-21	78	61	80	64
2013-07-28	77	57	74	65
2013-08-04	76	56	74	69
2013-08-11	79	58	76	62
2013-08-18	82	60	77	64
2013-08-25	81	57	76	66
2013-09-01	87	62	79	67
2013-09-08	92	73	85	75
2013-09-15	92	78	88	77
2013-09-22	94	80	90	77
2013-09-29	93	78	90	86
2013-10-06	96	83	90	79
2013-10-13	94	83	89	78
2013-10-20	97	87	93	87
2013-10-27	97	87	92	80
2013-11-03	99	91	94	88
2013-11-10	99	95	94	84
2013-11-17	99	95	96	81
2013-11-24	92	75	81	67
2013-12-01	95	91	89	75
2013-12-08	90	81	85	73
2013-12-15	85	57	79	62
2013-12-22	74	33	58	46
2013-12-29	79	46	66	51
2014-01-05	90	71	87	69
2014-01-12	90	81	90	74
2014-01-19	88	76	93	89
2014-01-26	87	81	93	80
2014-02-02	88	85	93	75
2014-02-09	87	84	96	79
2014-02-16	90	84	97	79
2014-02-23	93	100	100	85
2014-03-02	90	100	100	84
2014-03-09	91	93	97	82
2014-03-16	90	96	97	83
2014-03-23	92	96	100	88
2014-03-30	95	92	98	100
2014-04-06	97	95	98	85
2014-04-13	90	83	92	77
2014-04-20	95	93	96	83
2014-04-27	94	93	92	84
2014-05-04	99	89	94	83
2014-05-11	95	81	92	81
2014-05-18	95	79	88	78
2014-05-25	88	80	84	71
2014-06-01	90	76	85	74
2014-06-08	86	70	83	74
2014-06-15	84	65	83	72
2014-06-22	82	63	82	67
2014-06-29	78	59	74	63
2014-07-06	80	59	80	68
2014-07-13	78	61	81	65
2014-07-20	81	60	80	68
2014-07-27	77	57	77	62
2014-08-03	78	59	79	59
2014-08-10	77	60	77	61
2014-08-17	81	59	82	68
2014-08-24	82	59	81	67
2014-08-31	83	68	81	67
2014-09-07	91	77	90	82
2014-09-14	92	80	95	84
2014-09-21	92	78	94	84
2014-09-28	93	85	93	82
2014-10-05	95	86	94	81
2014-10-12	95	88	95	81
2014-10-19	92	85	93	80
2014-10-26	95	85	96	78
2014-11-02	98	91	99	80
2014-11-09	100	89	96	81
2014-11-16	99	99	96	83
2014-11-23	93	79	84	68
2014-11-30	95	92	90	76
2014-12-07	95	84	89	75
2014-12-14	88	66	82	69
2014-12-21	80	38	60	50
2014-12-28	82	44	65	61
2015-01-04	86	66	81	41
2015-01-11	88	76	86	46
2015-01-18	91	72	87	46
2015-01-25	91	81	92	45
2015-02-01	90	79	91	47
2015-02-08	90	87	92	50
2015-02-15	89	79	93	43
2015-02-22	90	91	98	100
2015-03-01	89	92	98	67
2015-03-08	91	91	99	50
2015-03-15	93	91	95	47
2015-03-22	93	91	97	53
2015-03-29	86	81	91	45
2015-04-05	91	85	91	46
2015-04-12	93	92	95	49
2015-04-19	100	100	95	51
2015-04-26	95	98	92	59
2015-05-03	97	92	91	54
2015-05-10	97	87	92	71
2015-05-17	92	80	91	51
2015-05-24	87	73	81	43
2015-05-31	87	72	85	45
2015-06-07	84	69	87	47
2015-06-14	85	63	83	48
2015-06-21	81	64	82	46
2015-06-28	78	58	77	44
2015-07-05	77	61	80	43
2015-07-12	75	60	78	39
2015-07-19	77	61	80	38
2015-07-26	75	59	79	38
2015-08-02	78	57	81	45
2015-08-09	77	58	81	38
2015-08-16	80	60	80	42
2015-08-23	80	59	81	49
2015-08-30	83	65	83	40
2015-09-06	89	73	85	43
2015-09-13	92	75	94	43
2015-09-20	91	79	92	44
2015-09-27	92	79	96	44
2015-10-04	95	83	100	46
2015-10-11	93	82	96	46
2015-10-18	97	81	98	47
2015-10-25	98	85	96	46
2015-11-01	97	89	100	46
2015-11-08	95	89	94	46
2015-11-15	98	89	95	47
2015-11-22	91	72	82	40
2015-11-29	92	86	93	44
2015-12-06	92	86	92	44
2015-12-13	93	68	89	40
2015-12-20	81	42	67	29
2015-12-27	81	40	67	30
2016-01-03	80	72	93	53
2016-01-10	81	76	92	55
2016-01-17	84	82	94	59
2016-01-24	84	84	93	61
2016-01-31	80	88	97	66
2016-02-07	82	87	95	67
2016-02-14	80	84	95	61
2016-02-21	83	96	100	64
2016-02-28	82	94	100	65
2016-03-06	84	94	99	63
2016-03-13	82	90	96	62
2016-03-20	79	88	91	57
2016-03-27	81	91	94	60
2016-04-03	85	98	100	66
2016-04-10	86	100	98	68
2016-04-17	86	99	96	66
2016-04-24	85	97	93	65
2016-05-01	86	98	95	68
2016-05-08	83	89	91	62
2016-05-15	83	82	92	62
2016-05-22	80	83	88	60
2016-05-29	77	71	83	55
2016-06-05	78	74	86	54
2016-06-12	74	70	84	51
2016-06-19	74	68	80	49
2016-06-26	71	64	80	49
2016-07-03	69	60	74	46
2016-07-10	70	65	82	48
2016-07-17	68	62	80	46
2016-07-24	70	64	79	50
2016-07-31	71	60	78	49
2016-08-07	71	59	79	46
2016-08-14	72	65	79	46
2016-08-21	75	66	82	50
2016-08-28	76	70	82	49
2016-09-04	78	72	83	61
2016-09-11	81	81	89	77
2016-09-18	82	86	94	100
2016-09-25	84	82	95	70
2016-10-02	83	83	92	59
2016-10-09	86	89	94	56
2016-10-16	85	85	95	59
2016-10-23	85	87	94	59
2016-10-30	85	90	96	59
2016-11-06	84	86	93	58
2016-11-13	89	94	99	60
2016-11-20	97	75	84	54
2016-11-27	100	91	92	61
2016-12-04	88	89	93	64
2016-12-11	80	73	85	57
2016-12-18	75	51	74	47
2016-12-25	74	43	69	40
