# Supplementary material for: Chronic lifestyle diseases display seasonal sensitive comorbid trend in human population evidence from Google Trends
Source: PLoS One. 2018 Dec 12;13(12):e0207359. doi: 10.1371/journal.pone.0207359 (PMC6291106; doi:10.1371/journal.pone.0207359)
Supplement: S5 Table — (XLSX) [file pone.0207359.s005.xlsx]

## Sheet: S4_Table
Disease 1	Disease 2	PMID
acidosis	apnea	3987374
asthma	apnea	27096019
asthma	acidosis	28435409
edema	asthma	1617387
edema	acidosis	11676622
edema	apnea	29228525
esophagitis	apnea	27096019
esophagitis	asthma	29455359
fatigue	acidosis	9769425
fatigue	asthma	10457250
fatigue	edema	16424932
fatigue	apnea	22677657
fatigue	esophagitis	23001402
fibrosis	edema	8173770
fibrosis	esophagitis	9847271
fibrosis	asthma	22266540
hypercholesterolemia	hyperglycemia	6751732
hypercholesterolemia	obesity	11697478
hypercholesterolemia	esophagitis	19690664
hypercholesterolemia	asthma	24339486
hypercholesterolemia	fibrosis	25770136
hypercholesterolemia	apnea	27096019
hyperglycemia	acidosis	12668546
hyperglycemia	edema	12907821
hyperglycemia	apnea	21796355
hyperglycemia	fatigue	25690988
hyperglycemia	esophagitis	25780309
hyperglycemia	fibrosis	25920899
hyperglycemia	asthma	27212806
hyperhomocysteinemia	fatigue	9310111
hyperhomocysteinemia	acidosis	11711526
hyperhomocysteinemia	fibrosis	11711526
hyperhomocysteinemia	apnea	24769854
hyperhomocysteinemia	hyperglycemia	25352635
hyperhomocysteinemia	hypercholesterolemia	25364240
hyperhomocysteinemia	edema	18320515
hypertension	acidosis	8141148
hypertension	edema	19636244
hypertension	esophagitis	19690664
hypertension	hyperglycemia	21466619
hypertension	fatigue	22670061
hypertension	asthma	26342745
hypertension	fibrosis	26424523
hypertension	apnea	27096019
hypertension	hypercholesterolemia	27745933
obesity	asthma	19844182
obesity	edema	21266949
obesity	hyperglycemia	21285941
obesity	hyperhomocysteinemia	22460264
obesity	fatigue	23799656
obesity	fibrosis	24880146
obesity	acidosis	25895754
obesity	esophagitis	26819528
obesity	apnea	27096019
obesity	hypertension	27703502
